# Supplementary material for: Movement response of small mammals to burn severity reveals importance of microhabitat features
Source: J Mammal. 2023 Dec 24;105(1):157–67. doi: 10.1093/jmammal/gyad117 (PMC11647521; doi:10.1093/jmammal/gyad117)
Supplement: gyad117_suppl_Supplementary_Datas_SD1 [file gyad117_suppl_supplementary_datas_sd1.xlsx]

## Sheet: gyad117_suppl_Supplementary_Dat
avenza.id	date	moon.phase	age.cutoffs	sex	mass	id	trial.number	burn	step.length	turn.angle	tortuosity	log	branch	dense.veg	rock	bg	filename	squaredisplacement	fracD
1	6.27	crescent	A	M	209	826	2	moderate	2.8	83	0.69	0.27	0	0	0	0.73	3_260619	643.21	1.01
2	6.27	crescent	J	F	87	840	1	moderate	3.55	69	0.92	0	0	0	0.11	0.89	14_260619	235.84	1.01
3	6.27	crescent	J	F	75	857	1	low	4.28	86	0.64	0.5	0	0.06	0	0.44	17_260619	755.49	1.02
4	7.09	first_quarter	J	F	101	881	1	moderate	4.81	49	0.74	0.71	0	0	0	0.29	24_80719	126.45	1
5	7.1	gibbous	A	F	152	850	1	low	8.11	108	0.85	0.5	0	0	0.04	0.46	20_80719	1187.36	1
6	7.1	gibbous	J	F	87	840	2	low	4.57	96	0.87	0.05	0	0	0.27	0.68	14_80719	1134.5	1.01
7	7.11	gibbous	A	F	166	860	1	moderate	3.15	89	0.5	0.22	0	0	0.02	0.73	21_80719	880.48	1.01
8	7.15	gibbous	A	F	126	856	2	low	2.96	49	0.82	0.16	0.07	0.05	0	0.72	23_110719	164.04	1.01
9	7.15	gibbous	A	F	161	888	1	low	3.84	218	0.36	0	0.11	0.14	0	0.75	28_110719	303.72	1.07
10	7.15	gibbous	J	F	86	881	2	moderate	4.05	50	0.87	0.56	0	0	0	0.44	24_110719	462.59	1
12	7.16	full_moon	A	F	138	856	3	low	3.81	93	0.37	0.27	0.18	0	0	0.55	23_160719	1127.55	1.03
13	7.23	gibbous	J	M	113	883	1	low	3.88	143	0.65	0.47	0	0	0	0.53	8_230719	170.05	1.03
14	7.24	gibbous	J	F	91	861	1	low	2.72	175	0.71	0.46	0	0.09	0.17	0.34	16_240719	166.45	1.03
16	7.24	gibbous	J	F	100	881	4	moderate	3.71	92	0.32	0.24	0.07	0.01	0.05	0.63	24_240719	1407.04	1.03
17	7.24	gibbous	J	F	113	840	3	low	3.57	143	0.44	0.29	0	0	0.19	0.51	14_240719	613.63	1.03
18	7.25	third_quarter	A	M	198	886	1	low	3.11	134	0.43	0.28	0	0.21	0.15	0.36	2_250719	879.1	1.01
19	7.3	crescent	A	M	164	837	1	low	4.7	79	0.49	0.37	0.22	0.15	0.04	0.23	6_250719	642.12	1.01
20	8.01	new_moon	A	F	136	862	1	low	4.92	40	0.91	0	0	0.92	0	0.08	25_230719	277.71	1
22	8.05	crescent	J	F	77	882	1	low	3.51	92	0.59	0.35	0.07	0	0	0.58	18_10819	1091.47	1.03
23	8.06	crescent	A	F	197	850	2	moderate	3.54	51	0.7	0.36	0.04	0	0	0.6	20_20819	550.37	1.02
24	8.06	crescent	A	M	125	830	1	low	3.58	57	0.76	0.13	0.26	0	0.14	0.43	4_10819	1021.08	1.03
25	8.07	first_quarter	J	F	90	861	2	low	2.57	77	0.54	0.15	0	0.29	0.27	0.29	16_20819	163.91	1.03
26	8.07	first_quarter	J	F	94	885	2	low	4.34	122	0.26	0.63	0.02	0	0	0.34	15_60819	712.35	1.04
27	8.07	first_quarter	J	F	106	840	4	moderate	4.94	71	0.71	0.12	0.27	0	0.23	0.38	14_60819	243.77	1.02
28	8.08	gibbous	J	M	102	874	2	low	3.39	199	0.57	0.6	0	0.19	0	0.21	7_60819	462.98	1.02
29	8.08	gibbous	A	F	152	862	2	low	3.08	64	0.61	0.45	0	0.21	0.07	0.23	25_60819	822.49	1.02
30	8.08	gibbous	A	M	126	883	2	moderate	3.01	79	0.75	0.45	0.05	0.03	0.12	0.36	8_70819	506.32	1.02
31	8.13	gibbous	A	F	158	856	5	low	6.11	150	0.55	0.75	0.05	0.04	0	0.16	23_80819	2387.22	1.02
32	8.13	gibbous	A	F	158	887	1	low	3.59	50	0.57	0.27	0	0.09	0.02	0.63	22_80819	1284.01	1.01
33	8.14	gibbous	J	F	86	861	4	low	3	145	0.52	0	0.2	0.32	0.45	0.02	16_130819	345.65	1.02
34	8.14	gibbous	A	F	164	873	1	low	4.72	133	0.49	0.66	0	0.04	0.15	0.15	26_140819	475.08	1.03
35	8.14	gibbous	A	F	178	850	3	moderate	4.21	87	0.56	0.37	0.01	0	0	0.59	20_130819	2312.56	1.02
36	8.15	full_moon	A	M	153	872	1	low	3.85	27	0.96	0.2	0	0.11	0	0.7	9_140819	48.7	1
37	8.21	gibbous	A	M	169	831	2	low	4.21	76	0.79	0.2	0.04	0	0.25	0.51	5_200819	1407.18	1.01
38	8.21	gibbous	A	F	126	871	2	low	3.24	123	0.6	0.32	0.06	0	0.1	0.44	27_200819	1059.5	1.04
39	8.22	gibbous	J	F	77	869	1	low	2.9	124	0.49	0.47	0	0.23	0	0.3	19_200819	30.63	1.34
40	8.22	gibbous	A	M	129	868	1	low	4.36	51	0.67	0.48	0.11	0.03	0.08	0.27	10_200819	1253.23	1.01
41	8.22	gibbous	J	M	99	899	1	low	4.51	107	0.42	0.59	0	0.17	0	0.25	1_210819	499.69	1.02
42	9.2	gibbous	A	F	138	862	3	low	3.47	83	0.51	0.25	0	0.29	0.04	0.35	25_220819	951.83	1.02
43	9.2	gibbous	A	M	140	874	1	low	3.05	78	0.66	0.21	0	0.31	0.07	0.4	7_220819	390.83	1.03
44	9.2	gibbous	A	M	130	898	1	low	5.69	68	0.56	0.44	0.15	0.03	0	0.26	11_220819	1352.47	1.01
45	9.2	gibbous	A	M	124	897	1	low	5.8	189	0.71	0.18	0.17	0	0	0.65	12_210919	1464.39	1.02
46	9.2	gibbous	A	M	156	883	4	moderate	3.37	139	0.66	0.19	0.06	0	0	0.71	8_210919	328.09	1.04
47	10.26	crescent	A	M	172	883	3	moderate	5.03	77	0.81	0.47	0	0.02	0	0.43	8_261019	1231.12	1.01
48	10.26	crescent	A	M	188	831	3	low	4.11	239	0.69	0.14	0.07	0.03	0.47	0.27	5_261019	395.21	1.05
49	10.26	crescent	A	M	142	668	2	low	6.16	61	0.55	0.5	0.09	0.07	0	0.34	13_261019	4581.83	1.01
50	10.26	crescent	A	M	136	897	2	low	6.96	148	0.32	0	0	0	1	0	12_261019	373.04	1.01
