# Supplementary material for: Movement response of small mammals to burn severity reveals importance of microhabitat features
Source: J Mammal. 2023 Dec 24;105(1):157–67. doi: 10.1093/jmammal/gyad117 (PMC11647521; doi:10.1093/jmammal/gyad117)
Supplement: gyad117_suppl_Supplementary_Datas_SD2 [file gyad117_suppl_supplementary_datas_sd2.xlsx]

## Sheet: gyad117_suppl_Supplementary_Dat
burn	log	branch	dense.veg	rock	bg
low	0.44	0.07	0	0	0.38
low	0.03	0.09	0	0	0.88
low	0.08	0.03	0.39	0	0.51
low	0.19	0.08	0.68	0	0.11
low	0	0.19	0.05	0.02	0.73
low	0.08	0	0.41	0	0.5
low	0.07	0.02	0.26	0	0.59
low	0.16	0.09	0.18	0.16	0.41
low	0	0.05	0.2	0	0.76
low	0	0.08	0.11	0	0.81
low	0.12	0	0.13	0.08	0.68
low	0.04	0.22	0.09	0	0.65
moderate	0.16	0.04	0	0	0.5
moderate	0.09	0.05	0.32	0	0.48
moderate	0	0.06	0.16	0	0.62
moderate	0.3	0	0.31	0	0.39
moderate	0.45	0.08	0	0	0.45
moderate	0.07	0.2	0.04	0.11	0.55
moderate	0.03	0.06	0.15	0	0.71
moderate	0.18	0.23	0	0	0.36
moderate	0.46	0	0.03	0	0.51
moderate	0	0	0.03	0.33	0.44
moderate	0.32	0.02	0	0	0.57
moderate	0	0.07	0.14	0	0.54
